# Supplementary material for: A star is torn—molecular analysis divides the Mediterranean population of Poli’s stellate barnacle, Chthamalus stellatus (Cirripedia, Chtamalidae)
Source: PeerJ. 2021 Jul 21;9:e11826. doi: 10.7717/peerj.11826 (PMC8308608; doi:10.7717/peerj.11826)
Supplement: Supplemental Information 2 [file peerj-09-11826-s002.xlsx]

## Sheet: Genotype Distances
The Genotype Based Method
EF1																NaKA																Both
	Bastia	Biarritz	Birżebbuġa	Bizerte	Bodrum	Canary	Dubrovnik	Fažana	Larnaca	Madeira	Málaga	Melilla	Pantelleria	Rethymno			Bastia	Biarritz	Birżebbuġa	Bizerte	Bodrum	Canary	Dubrovnik	Fažana	Larnaca	Madeira	Málaga	Melilla	Pantelleria	Rethymno			Bastia	Biarritz	Birżebbuġa	Bizerte	Bodrum	Canary	Dubrovnik	Fažana	Larnaca	Madeira	Málaga	Melilla	Pantelleria	Rethymno
	0	0.0834506	0.0394331	0.0340066	0.0587258	0.0584945	0.0415962	0.0882861	0.0489134	0.0959963	0.0492956	0.0486108	0.0404331	0.0497829			0	0.186315	0.0780855	0.145654	0.144767	0.110508	0.122741	0.184961	0.139915	0.192729	0.161521	0.149679	0.131304	0.136842			0	0.20415	0.0874775	0.149571	0.156225	0.125035	0.129598	0.204951	0.148218	0.215313	0.168876	0.157375	0.137388	0.145616
	0.0834506	0	0.0660788	0.0713238	0.123056	0.0565752	0.0914758	0.177267	0.10508	0.0290024	0.0347903	0.0366701	0.0763204	0.118718			0.186315	0	0.109574	0.0786231	0.288796	0.0125979	0.214551	0.329594	0.171259	0.00999173	0.0454543	0.087521	0.152717	0.191745			0.20415	0	0.127956	0.106154	0.31392	0.0579609	0.233238	0.37424	0.200926	0.0306753	0.0572404	0.0948927	0.170726	0.225522
	0.0394331	0.0660788	0	0.0418113	0.0655605	0.0548978	0.0448181	0.0926833	0.0539806	0.0768558	0.0412169	0.0442439	0.0411521	0.0637006			0.0780855	0.109574	0	0.0901832	0.126574	0.066585	0.0987557	0.155585	0.0986224	0.114715	0.0979806	0.0940824	0.101349	0.101471			0.0874775	0.127956	0	0.0994042	0.142546	0.0862979	0.10845	0.181099	0.112429	0.138081	0.106297	0.103966	0.109385	0.119809
	0.0340066	0.0713238	0.0418113	0	0.0604868	0.0491416	0.0389089	0.0929122	0.0440683	0.0862995	0.0461539	0.0399745	0.03323	0.0412957			0.145654	0.0786231	0.0901832	0	0.219534	0.0840499	0.162468	0.249983	0.136813	0.0788928	0.077036	0.0900378	0.140211	0.140799			0.149571	0.106154	0.0994042	0	0.227714	0.0973616	0.167063	0.266692	0.143735	0.116926	0.0898038	0.0985128	0.144095	0.14673
	0.0587258	0.123056	0.0655605	0.0604868	0	0.09843	0.0545544	0.0983047	0.0622194	0.138495	0.0837663	0.0812019	0.06725	0.0537283			0.144767	0.288796	0.126574	0.219534	0	0.308426	0.171386	0.23254	0.184402	0.302163	0.247721	0.221759	0.207406	0.164223			0.156225	0.31392	0.142546	0.227714	0	0.323751	0.179859	0.252465	0.194616	0.33239	0.261501	0.236158	0.218037	0.172789
	0.0584945	0.0565752	0.0548978	0.0491416	0.09843	0	0.068151	0.124172	0.0756225	0.06578	0.0499631	0.0428509	0.0518509	0.0783139			0.110508	0.0125979	0.066585	0.0840499	0.308426	0	0.23041	0.350833	0.103266	0.00344395	0.027404	0.0514217	0.0894308	0.118587			0.125035	0.0579609	0.0862979	0.0973616	0.323751	0	0.240278	0.372159	0.127994	0.0658701	0.056985	0.0669358	0.103375	0.142112
	0.0415962	0.0914758	0.0448181	0.0389089	0.0545544	0.068151	0	0.0891233	0.0501606	0.105151	0.057169	0.055336	0.0450881	0.0471458			0.122741	0.214551	0.0987557	0.162468	0.171386	0.23041	0	0.201627	0.14187	0.224877	0.182538	0.165653	0.165324	0.13296			0.129598	0.233238	0.10845	0.167063	0.179859	0.240278	0	0.220446	0.150476	0.248247	0.191281	0.174651	0.171362	0.141071
	0.0882861	0.177267	0.0926833	0.0929122	0.0983047	0.124172	0.0891233	0	0.0981294	0.189027	0.120866	0.11783	0.0954325	0.0975139			0.184961	0.329594	0.155585	0.249983	0.23254	0.350833	0.201627	0	0.208533	0.343509	0.283882	0.24859	0.241905	0.185477			0.204951	0.37424	0.181099	0.266692	0.252465	0.372159	0.220446	0	0.230468	0.392084	0.308541	0.275102	0.260049	0.209549
	0.0489134	0.10508	0.0539806	0.0440683	0.0622194	0.0756225	0.0501606	0.0981294	0	0.119638	0.0676697	0.0642328	0.0514494	0.0543272			0.139915	0.171259	0.0986224	0.136813	0.184402	0.103266	0.14187	0.208533	0	0.179889	0.152045	0.139771	0.163306	0.11828			0.148218	0.200926	0.112429	0.143735	0.194616	0.127994	0.150476	0.230468	0	0.21604	0.166424	0.153824	0.171219	0.13016
	0.0959963	0.0290024	0.0768558	0.0862995	0.138495	0.06578	0.105151	0.189027	0.119638	0	0.0455825	0.0463311	0.0888021	0.133865			0.192729	0.00999173	0.114715	0.0788928	0.302163	0.00344395	0.224877	0.343509	0.179889	0	0.0452962	0.0874017	0.156112	0.207252			0.215313	0.0306753	0.138081	0.116926	0.33239	0.0658701	0.248247	0.392084	0.21604	0	0.0642612	0.0989223	0.179601	0.246725
	0.0492956	0.0347903	0.0412169	0.0461539	0.0837663	0.0499631	0.057169	0.120866	0.0676697	0.0455825	0	0.0311616	0.0467954	0.0776244			0.161521	0.0454543	0.0979806	0.077036	0.247721	0.027404	0.182538	0.283882	0.152045	0.0452962	0	0.0847682	0.138944	0.164566			0.168876	0.0572404	0.106297	0.0898038	0.261501	0.056985	0.191281	0.308541	0.166424	0.0642612	0	0.0903144	0.146612	0.181954
	0.0486108	0.0366701	0.0442439	0.0399745	0.0812019	0.0428509	0.055336	0.11783	0.0642328	0.0463311	0.0311616	0	0.0430299	0.0711807			0.149679	0.087521	0.0940824	0.0900378	0.221759	0.0514217	0.165653	0.24859	0.139771	0.0874017	0.0847682	0	0.143974	0.139839			0.157375	0.0948927	0.103966	0.0985128	0.236158	0.0669358	0.174651	0.275102	0.153824	0.0989223	0.0903144	0	0.150267	0.156913
	0.0404331	0.0763204	0.0411521	0.03323	0.06725	0.0518509	0.0450881	0.0954325	0.0514494	0.0888021	0.0467954	0.0430299	0	0.0522238			0.131304	0.152717	0.101349	0.140211	0.207406	0.0894308	0.165324	0.241905	0.163306	0.156112	0.138944	0.143974	0	0.159919			0.137388	0.170726	0.109385	0.144095	0.218037	0.103375	0.171362	0.260049	0.171219	0.179601	0.146612	0.150267	0	0.16823
	0.0497829	0.118718	0.0637006	0.0412957	0.0537283	0.0783139	0.0471458	0.0975139	0.0543272	0.133865	0.0776244	0.0711807	0.0522238	0			0.136842	0.191745	0.101471	0.140799	0.164223	0.118587	0.13296	0.185477	0.11828	0.207252	0.164566	0.139839	0.159919	0			0.145616	0.225522	0.119809	0.14673	0.172789	0.142112	0.141071	0.209549	0.13016	0.246725	0.181954	0.156913	0.16823	0

## Sheet: Haplotype Distances
The Haplotype Based Method
EF1																NaKA																Both
	Bastia	Biarritz	Birżebbuġa	Bizerte	Bodrum	Canary	Dubrovnik	Fažana	Larnaca	Madeira	Málaga	Melilla	Pantelleria	Rethymno			Bastia	Biarritz	Birżebbuġa	Bizerte	Bodrum	Canary	Dubrovnik	Fažana	Larnaca	Madeira	Málaga	Melilla	Pantelleria	Rethymno			Bastia	Biarritz	Birżebbuġa	Bizerte	Bodrum	Canary	Dubrovnik	Fažana	Larnaca	Madeira	Málaga	Melilla	Pantelleria	Rethymno
	0	0.0123583	0.01203	0.0101472	0.0140388	0.0126664	0.013204	0.0130026	0.0131563	0.0125983	0.0121874	0.0122111	0.0120134	0.0137114			0	0.0373401	0.0379875	0.0381537	0.0379713	0.0369865	0.0384108	0.0396735	0.0406921	0.0371306	0.0371651	0.0387079	0.0370877	0.0439019			0	0.0393321	0.0398469	0.03948	0.0404835	0.0390953	0.040617	0.0417499	0.042766	0.0392097	0.0391123	0.0405883	0.0389849	0.0459932
	0.0123583	0	0.0116758	0.0104928	0.0156833	0.0102302	0.0141638	0.0154293	0.0141986	0.00618644	0.00943398	0.00960557	0.0118371	0.0153779			0.0373401	0	0.0350679	0.0217472	0.0422581	0.00635394	0.038189	0.0447726	0.0354223	0.00659469	0.0156511	0.0231923	0.0295189	0.0416867			0.0393321	0	0.0369605	0.0241462	0.0450745	0.0120428	0.040731	0.0473566	0.038162	0.00904224	0.0182745	0.0251028	0.0318038	0.0444327
	0.01203	0.0116758	0	0.0108254	0.0145961	0.012665	0.0135493	0.0134066	0.0137051	0.0118775	0.0117925	0.0121427	0.012283	0.0147879			0.0379875	0.0350679	0	0.0369182	0.0402833	0.0346752	0.0397901	0.0415775	0.0404603	0.0348241	0.0356748	0.0375192	0.0380716	0.0433855			0.0398469	0.0369605	0	0.0384726	0.0428461	0.0369157	0.0420337	0.0436855	0.0427184	0.0367939	0.0375733	0.0394352	0.040004	0.0458365
	0.0101472	0.0104928	0.0108254	0	0.012769	0.0107429	0.0116884	0.0118125	0.011565	0.0107764	0.0106293	0.0103744	0.0103138	0.0119825			0.0381537	0.0217472	0.0369182	0	0.0411081	0.0207579	0.0383491	0.0430168	0.0367052	0.020909	0.0246619	0.0282796	0.0334544	0.0413946			0.03948	0.0241462	0.0384726	0	0.0430456	0.023373	0.0400908	0.0446092	0.0384841	0.0235227	0.026855	0.0301225	0.0350081	0.043094
	0.0140388	0.0156833	0.0145961	0.012769	0	0.0157874	0.0147	0.0144624	0.0145004	0.0159826	0.015178	0.0153145	0.0144424	0.0144961			0.0379713	0.0422581	0.0402833	0.0411081	0	0.0425599	0.0393666	0.0403434	0.0407607	0.0426636	0.0414161	0.0415226	0.0405758	0.0434108			0.0404835	0.0450745	0.0428461	0.0430456	0	0.0453937	0.0420217	0.0428574	0.0432631	0.045559	0.0441097	0.0442568	0.0430695	0.0457672
	0.0126664	0.0102302	0.012665	0.0107429	0.0157874	0	0.0143767	0.0145406	0.0143063	0.0103302	0.0118711	0.0115701	0.0123551	0.015223			0.0369865	0.00635394	0.0346752	0.0207579	0.0425599	0	0.0381588	0.0449863	0.0352937	0.00358711	0.0139143	0.0220022	0.0287146	0.0420003			0.0390953	0.0120428	0.0369157	0.023373	0.0453937	0	0.0407773	0.0472779	0.038083	0.0109353	0.0182902	0.0248589	0.0312598	0.044674
	0.013204	0.0141638	0.0135493	0.0116884	0.0147	0.0143767	0	0.0140657	0.014159	0.0143758	0.0138845	0.0138378	0.0134688	0.0145095			0.0384108	0.038189	0.0397901	0.0383491	0.0393666	0.0381588	0	0.040899	0.0397025	0.0382733	0.0381062	0.0388558	0.0391596	0.0426363			0.040617	0.040731	0.0420337	0.0400908	0.0420217	0.0407773	0	0.0432502	0.0421517	0.0408841	0.0405569	0.0412463	0.0414112	0.0450375
	0.0130026	0.0154293	0.0134066	0.0118125	0.0144624	0.0145406	0.0140657	0	0.0140303	0.0155074	0.0143792	0.0144474	0.0133848	0.014393			0.0396735	0.0447726	0.0415775	0.0430168	0.0403434	0.0449863	0.040899	0	0.042147	0.0451189	0.0435211	0.0432223	0.0421936	0.0443114			0.0417499	0.0473566	0.0436855	0.0446092	0.0428574	0.0472779	0.0432502	0	0.044421	0.0477095	0.045835	0.0455729	0.0442657	0.0465903
	0.0131563	0.0141986	0.0137051	0.011565	0.0145004	0.0143063	0.014159	0.0140303	0	0.0145167	0.0139774	0.0140005	0.0133221	0.0140623			0.0406921	0.0354223	0.0404603	0.0367052	0.0407607	0.0352937	0.0397025	0.042147	0	0.0354393	0.0362746	0.0371676	0.0395668	0.0419067			0.042766	0.038162	0.0427184	0.0384841	0.0432631	0.038083	0.0421517	0.044421	0	0.0382972	0.0388743	0.039717	0.0417493	0.0442031
	0.0125983	0.00618644	0.0118775	0.0107764	0.0159826	0.0103302	0.0143758	0.0155074	0.0145167	0	0.00969816	0.00976255	0.0120936	0.0157753			0.0371306	0.00659469	0.0348241	0.020909	0.0426636	0.00358711	0.0382733	0.0451189	0.0354393	0	0.0140991	0.0221244	0.0288374	0.0420678			0.0392097	0.00904224	0.0367939	0.0235227	0.045559	0.0109353	0.0408841	0.0477095	0.0382972	0	0.0171125	0.0241826	0.0312706	0.0449284
	0.0121874	0.00943398	0.0117925	0.0106293	0.015178	0.0118711	0.0138845	0.0143792	0.0139774	0.00969816	0	0.0109469	0.0121618	0.01515			0.0371651	0.0156511	0.0356748	0.0246619	0.0414161	0.0139143	0.0381062	0.0435211	0.0362746	0.0140991	0	0.0258246	0.0312208	0.0414948			0.0391123	0.0182745	0.0375733	0.026855	0.0441097	0.0182902	0.0405569	0.045835	0.0388743	0.0171125	0	0.028049	0.033506	0.044174
	0.0122111	0.00960557	0.0121427	0.0103744	0.0153145	0.0115701	0.0138378	0.0144474	0.0140005	0.00976255	0.0109469	0	0.0120938	0.0150295			0.0387079	0.0231923	0.0375192	0.0282796	0.0415226	0.0220022	0.0388558	0.0432223	0.0371676	0.0221244	0.0258246	0	0.0342714	0.0415899			0.0405883	0.0251028	0.0394352	0.0301225	0.0442568	0.0248589	0.0412463	0.0455729	0.039717	0.0241826	0.028049	0	0.0363426	0.0442222
	0.0120134	0.0118371	0.012283	0.0103138	0.0144424	0.0123551	0.0134688	0.0133848	0.0133221	0.0120936	0.0121618	0.0120938	0	0.0139811			0.0370877	0.0295189	0.0380716	0.0334544	0.0405758	0.0287146	0.0391596	0.0421936	0.0395668	0.0288374	0.0312208	0.0342714	0	0.0431769			0.0389849	0.0318038	0.040004	0.0350081	0.0430695	0.0312598	0.0414112	0.0442657	0.0417493	0.0312706	0.033506	0.0363426	0	0.0453841
	0.0137114	0.0153779	0.0147879	0.0119825	0.0144961	0.015223	0.0145095	0.014393	0.0140623	0.0157753	0.01515	0.0150295	0.0139811	0			0.0439019	0.0416867	0.0433855	0.0413946	0.0434108	0.0420003	0.0426363	0.0443114	0.0419067	0.0420678	0.0414948	0.0415899	0.0431769	0			0.0459932	0.0444327	0.0458365	0.043094	0.0457672	0.044674	0.0450375	0.0465903	0.0442031	0.0449284	0.044174	0.0442222	0.0453841	0

## Sheet: SNP Population Distances
SNP population based method
EF1																NaKA																Both
Sq Euclidean	Bastia	Biarritz	Birżebbuġa	Bizerte	Bodrum	Canaries	Dubrovnik	Fažana	Larnaca	Madeira	Málaga	Melilla	Pantelleria	Rethymno		Sq Euclidean	Bastia	Biarritz	Birżebbuġa	Bizerte	Bodrum	Canaries	Dubrovnik	Fažana	Larnaca	Madeira	Málaga	Melilla	Pantelleria	Rethymno		Sq Euclidean	Bastia	Biarritz	Birżebbuġa	Bizerte	Bodrum	Canaries	Dubrovnik	Fažana	Larnaca	Madeira	Málaga	Melilla	Pantelleria	Rethymno
	0	0.102079	0.0101294	0.00820199	0.0259957	0.0364734	0.0107462	0.016431	0.0129135	0.098587	0.0273527	0.0295934	0.00582011	0.0306333			0	0.214144	0.0166287	0.0992153	0.0207661	0.248222	0.0233939	0.0289971	0.0528374	0.245993	0.133715	0.097926	0.028109	0.0684513			0	0.237229	0.019471	0.0995537	0.0332717	0.250887	0.0257441	0.0333288	0.0543925	0.265014	0.136484	0.1023	0.0287052	0.0749932
	0.102079	0	0.0831529	0.101184	0.154163	0.0519413	0.120383	0.166544	0.124726	0.0037268	0.0337859	0.040373	0.0839758	0.160221			0.214144	0	0.15425	0.0529238	0.256679	0.00498047	0.196133	0.276587	0.161282	0.00444175	0.0157223	0.0634276	0.100929	0.215635			0.237229	0	0.175236	0.114189	0.299417	0.0521795	0.230131	0.322858	0.203884	0.00579812	0.037265	0.0751866	0.131296	0.268643
	0.0101294	0.0831529	0	0.0274394	0.0415806	0.0366567	0.0205093	0.0278492	0.028319	0.0786163	0.0165061	0.0279236	0.013595	0.0607886			0.0166287	0.15425	0	0.0524163	0.0214064	0.187513	0.0114091	0.0244776	0.0217815	0.185368	0.0834692	0.0516718	0.0109139	0.031245			0.019471	0.175236	0	0.0591641	0.0467673	0.191063	0.0234691	0.0370774	0.0357268	0.20135	0.0850856	0.0587342	0.0174339	0.0683484
	0.00820199	0.101184	0.0274394	0	0.0416747	0.0338337	0.0194085	0.034101	0.0195158	0.0989058	0.0348445	0.0293649	0.00935221	0.0334113			0.0992153	0.0529238	0.0524163	0	0.112989	0.0778909	0.0715492	0.124501	0.052287	0.0759381	0.013559	0.00591157	0.0287363	0.0851566			0.0995537	0.114189	0.0591641	0	0.12043	0.0849218	0.0741348	0.129087	0.0558103	0.124695	0.0373896	0.029954	0.0302198	0.0914766
	0.0259957	0.154163	0.0415806	0.0416747	0	0.08311	0.012314	0.017101	0.00976214	0.152385	0.0705417	0.0761019	0.0333069	0.0122311			0.0207661	0.256679	0.0214064	0.112989	0	0.299663	0.0091418	0.0108073	0.028648	0.296781	0.166113	0.109415	0.0492958	0.0347823			0.0332717	0.299417	0.0467673	0.12043	0	0.310975	0.0153364	0.0202297	0.0302656	0.333617	0.180471	0.133278	0.0594931	0.0368701
	0.0364734	0.0519413	0.0366567	0.0338337	0.08311	0	0.0521062	0.0678528	0.0536745	0.0445396	0.0274541	0.0207711	0.0242724	0.0814179			0.248222	0.00498047	0.187513	0.0778909	0.299663	0	0.234709	0.318399	0.197969	0.00114478	0.0303046	0.0857069	0.128404	0.258401			0.250887	0.0521795	0.191063	0.0849218	0.310975	0	0.240423	0.325548	0.205116	0.0445543	0.0408913	0.088188	0.130678	0.270924
	0.0107462	0.120383	0.0205093	0.0194085	0.012314	0.0521062	0	0.0142111	0.00903278	0.116082	0.0426519	0.0430446	0.0144829	0.0211856			0.0233939	0.196133	0.0114091	0.0715492	0.0091418	0.234709	0	0.0155099	0.011082	0.232057	0.11664	0.0692646	0.0264418	0.021154			0.0257441	0.230131	0.0234691	0.0741348	0.0153364	0.240423	0	0.021036	0.0142969	0.259471	0.124194	0.0815501	0.0301484	0.0299386
	0.016431	0.166544	0.0278492	0.034101	0.017101	0.0678528	0.0142111	0	0.0167581	0.158516	0.0676269	0.0711235	0.0234563	0.0291898			0.0289971	0.276587	0.0244776	0.124501	0.0108073	0.318399	0.0155099	0	0.034036	0.315922	0.180318	0.118393	0.0566624	0.0327815			0.0333288	0.322858	0.0370774	0.129087	0.0202297	0.325548	0.021036	0	0.0379379	0.35346	0.192582	0.138114	0.0613256	0.0438939
	0.0129135	0.124726	0.028319	0.0195158	0.00976214	0.0536745	0.00903278	0.0167581	0	0.123365	0.048674	0.050962	0.0139129	0.0122649			0.0528374	0.161282	0.0217815	0.052287	0.028648	0.197969	0.011082	0.034036	0	0.195754	0.0941831	0.0494373	0.0326964	0.0163029			0.0543925	0.203884	0.0357268	0.0558103	0.0302656	0.205116	0.0142969	0.0379379	0	0.231384	0.106017	0.0710012	0.0355334	0.0204013
	0.098587	0.0037268	0.0786163	0.0989058	0.152385	0.0445396	0.116082	0.158516	0.123365	0	0.0310242	0.034789	0.0809503	0.161001			0.245993	0.00444175	0.185368	0.0759381	0.296781	0.00114478	0.232057	0.315922	0.195754	0	0.0288957	0.0833588	0.125992	0.255157			0.265014	0.00579812	0.20135	0.124695	0.333617	0.0445543	0.259471	0.35346	0.231384	0	0.0423965	0.090327	0.149757	0.301706
	0.0273527	0.0337859	0.0165061	0.0348445	0.0705417	0.0274541	0.0426519	0.0676269	0.048674	0.0310242	0	0.00753287	0.0230611	0.0837381			0.133715	0.0157223	0.0834692	0.013559	0.166113	0.0303046	0.11664	0.180318	0.0941831	0.0288957	0	0.0201869	0.0456815	0.134565			0.136484	0.037265	0.0850856	0.0373896	0.180471	0.0408913	0.124194	0.192582	0.106017	0.0423965	0	0.0215466	0.0511724	0.158492
	0.0295934	0.040373	0.0279236	0.0293649	0.0761019	0.0207711	0.0430446	0.0711235	0.050962	0.034789	0.00753287	0	0.0227993	0.0819564			0.097926	0.0634276	0.0516718	0.00591157	0.109415	0.0857069	0.0692646	0.118393	0.0494373	0.0833588	0.0201869	0	0.030962	0.0789044			0.1023	0.0751866	0.0587342	0.029954	0.133278	0.088188	0.0815501	0.138114	0.0710012	0.090327	0.0215466	0	0.0384507	0.113766
	0.00582011	0.0839758	0.013595	0.00935221	0.0333069	0.0242724	0.0144829	0.0234563	0.0139129	0.0809503	0.0230611	0.0227993	0	0.0345237			0.028109	0.100929	0.0109139	0.0287363	0.0492958	0.128404	0.0264418	0.0566624	0.0326964	0.125992	0.0456815	0.030962	0	0.0519648			0.0287052	0.131296	0.0174339	0.0302198	0.0594931	0.130678	0.0301484	0.0613256	0.0355334	0.149757	0.0511724	0.0384507	0	0.0623877
	0.0306333	0.160221	0.0607886	0.0334113	0.0122311	0.0814179	0.0211856	0.0291898	0.0122649	0.161001	0.0837381	0.0819564	0.0345237	0			0.0684513	0.215635	0.031245	0.0851566	0.0347823	0.258401	0.021154	0.0327815	0.0163029	0.255157	0.134565	0.0789044	0.0519648	0			0.0749932	0.268643	0.0683484	0.0914766	0.0368701	0.270924	0.0299386	0.0438939	0.0204013	0.301706	0.158492	0.113766	0.0623877	0
EF1																NaKA																Both
Sq Chord	Bastia	Biarritz	Birżebbuġa	Bizerte	Bodrum	Canaries	Dubrovnik	Fažana	Larnaca	Madeira	Málaga	Melilla	Pantelleria	Rethymno		Sq Chord	Bastia	Biarritz	Birżebbuġa	Bizerte	Bodrum	Canaries	Dubrovnik	Fažana	Larnaca	Madeira	Málaga	Melilla	Pantelleria	Rethymno		Sq Chord	Bastia	Biarritz	Birżebbuġa	Bizerte	Bodrum	Canaries	Dubrovnik	Fažana	Larnaca	Madeira	Málaga	Melilla	Pantelleria	Rethymno
	0	0.129089	0.0199414	0.0251353	0.0416404	0.0700917	0.0274228	0.0291415	0.0253288	0.131704	0.0298586	0.0366399	0.012595	0.0384489			0	0.183097	0.023766	0.0779376	0.0280271	0.26567	0.0306376	0.0450798	0.0524337	0.264438	0.100068	0.0768012	0.0254643	0.0664207			0	0.224028	0.0310239	0.0818905	0.0501941	0.27476	0.0411178	0.0536788	0.058231	0.295421	0.104428	0.0850936	0.0284089	0.0767465
	0.129089	0	0.105109	0.112724	0.20238	0.0776467	0.16657	0.209325	0.169582	0.00502409	0.0606882	0.0667541	0.109723	0.193413			0.183097	0	0.159484	0.0586634	0.231846	0.0276925	0.187824	0.262113	0.167512	0.0250299	0.0265363	0.0781532	0.107577	0.211332			0.224028	0	0.191005	0.127075	0.30775	0.0824371	0.251045	0.33544	0.238366	0.0255291	0.0662362	0.102781	0.153661	0.286478
	0.0199414	0.105109	0	0.041204	0.0743843	0.0688265	0.0457651	0.053277	0.0592739	0.109924	0.01716	0.0339231	0.0263807	0.0835199			0.023766	0.159484	0	0.045263	0.023061	0.239096	0.0150156	0.0300457	0.0201381	0.238274	0.0715995	0.0429231	0.0128792	0.0248864			0.0310239	0.191005	0	0.0612087	0.0778771	0.248805	0.0481654	0.0611652	0.0626014	0.262407	0.0736271	0.0547098	0.0293567	0.0871487
	0.0251353	0.112724	0.041204	0	0.0840951	0.0442472	0.0509961	0.067182	0.0555662	0.109635	0.0411447	0.0324758	0.0306726	0.066432			0.0779376	0.0586634	0.045263	0	0.0964716	0.119605	0.0649113	0.108847	0.0570785	0.116027	0.0147631	0.0143264	0.026696	0.0790276			0.0818905	0.127075	0.0612087	0	0.12798	0.127528	0.0825475	0.127911	0.079659	0.159631	0.0437131	0.0354954	0.0406631	0.10324
	0.0416404	0.20238	0.0743843	0.0840951	0	0.136661	0.0219244	0.0239524	0.0158802	0.207295	0.0938927	0.103777	0.0541387	0.0241533			0.0280271	0.231846	0.023061	0.0964716	0	0.32737	0.0130838	0.0206386	0.0269009	0.322637	0.136795	0.0880221	0.0426368	0.0304705			0.0501941	0.30775	0.0778771	0.12798	0	0.35475	0.0255316	0.0316176	0.0312384	0.383492	0.165918	0.136079	0.0689122	0.0388823
	0.0700917	0.0776467	0.0688265	0.0442472	0.136661	0	0.102928	0.113035	0.0945036	0.0693907	0.0550713	0.0458622	0.0544171	0.120159			0.26567	0.0276925	0.239096	0.119605	0.32737	0	0.277846	0.351313	0.248486	0.0123076	0.0723936	0.128076	0.179335	0.301413			0.27476	0.0824371	0.248805	0.127528	0.35475	0	0.296298	0.36905	0.26585	0.0704738	0.0909598	0.13604	0.187409	0.324481
	0.0274228	0.16657	0.0457651	0.0509961	0.0219244	0.102928	0	0.024211	0.0238257	0.168903	0.0636684	0.0601143	0.0347167	0.0281275			0.0306376	0.187824	0.0150156	0.0649113	0.0130838	0.277846	0	0.0232136	0.00990088	0.275403	0.0981252	0.0584505	0.0226921	0.0161522			0.0411178	0.251045	0.0481654	0.0825475	0.0255316	0.296298	0	0.0335417	0.025801	0.323071	0.116971	0.0838462	0.0414751	0.0324353
	0.0291415	0.209325	0.053277	0.067182	0.0239524	0.113035	0.024211	0	0.0287379	0.21021	0.0803239	0.0880045	0.0382596	0.0362546			0.0450798	0.262113	0.0300457	0.108847	0.0206386	0.351313	0.0232136	0	0.0356207	0.35021	0.152785	0.100689	0.0519954	0.0311753			0.0536788	0.33544	0.0611652	0.127911	0.0316176	0.36905	0.0335417	0	0.0457679	0.408455	0.172612	0.133727	0.0645547	0.0478152
	0.0253288	0.169582	0.0592739	0.0555662	0.0158802	0.0945036	0.0238257	0.0287379	0	0.169979	0.070673	0.0752466	0.031922	0.0249525			0.0524337	0.167512	0.0201381	0.0570785	0.0269009	0.248486	0.00990088	0.0356207	0	0.247621	0.0877467	0.0499379	0.0285804	0.0162488			0.058231	0.238366	0.0626014	0.079659	0.0312384	0.26585	0.025801	0.0457679	0	0.300348	0.112668	0.0903097	0.0428468	0.0297767
	0.131704	0.00502409	0.109924	0.109635	0.207295	0.0693907	0.168903	0.21021	0.169979	0	0.0624565	0.0657468	0.112698	0.198221			0.264438	0.0250299	0.238274	0.116027	0.322637	0.0123076	0.275403	0.35021	0.247621	0	0.0695775	0.123088	0.176897	0.297701			0.295421	0.0255291	0.262407	0.159631	0.383492	0.0704738	0.323071	0.408455	0.300348	0	0.0934978	0.139547	0.209746	0.357655
	0.0298586	0.0606882	0.01716	0.0411447	0.0938927	0.0550713	0.0636684	0.0803239	0.070673	0.0624565	0	0.0176908	0.0254404	0.100927			0.100068	0.0265363	0.0715995	0.0147631	0.136795	0.0723936	0.0981252	0.152785	0.0877467	0.0695775	0	0.0259126	0.0396586	0.117734			0.104428	0.0662362	0.0736271	0.0437131	0.165918	0.0909598	0.116971	0.172612	0.112668	0.0934978	0	0.0313756	0.0471171	0.155073
	0.0366399	0.0667541	0.0339231	0.0324758	0.103777	0.0458622	0.0601143	0.0880045	0.0752466	0.0657468	0.0176908	0	0.0337338	0.101689			0.0768012	0.0781532	0.0429231	0.0143264	0.0880221	0.128076	0.0584505	0.100689	0.0499379	0.123088	0.0259126	0	0.0306339	0.069371			0.0850936	0.102781	0.0547098	0.0354954	0.136079	0.13604	0.0838462	0.133727	0.0903097	0.139547	0.0313756	0	0.0455676	0.123098
	0.012595	0.109723	0.0263807	0.0306726	0.0541387	0.0544171	0.0347167	0.0382596	0.031922	0.112698	0.0254404	0.0337338	0	0.0459095			0.0254643	0.107577	0.0128792	0.026696	0.0426368	0.179335	0.0226921	0.0519954	0.0285804	0.176897	0.0396586	0.0306339	0	0.0405812			0.0284089	0.153661	0.0293567	0.0406631	0.0689122	0.187409	0.0414751	0.0645547	0.0428468	0.209746	0.0471171	0.0455676	0	0.061274
	0.0384489	0.193413	0.0835199	0.066432	0.0241533	0.120159	0.0281275	0.0362546	0.0249525	0.198221	0.100927	0.101689	0.0459095	0			0.0664207	0.211332	0.0248864	0.0790276	0.0304705	0.301413	0.0161522	0.0311753	0.0162488	0.297701	0.117734	0.069371	0.0405812	0			0.0767465	0.286478	0.0871487	0.10324	0.0388823	0.324481	0.0324353	0.0478152	0.0297767	0.357655	0.155073	0.123098	0.061274	0
EF1																NaKA																Both
Manhattan	Bastia	Biarritz	Birżebbuġa	Bizerte	Bodrum	Canaries	Dubrovnik	Fažana	Larnaca	Madeira	Málaga	Melilla	Pantelleria	Rethymno		Manhattan	Bastia	Biarritz	Birżebbuġa	Bizerte	Bodrum	Canaries	Dubrovnik	Fažana	Larnaca	Madeira	Málaga	Melilla	Pantelleria	Rethymno		Manhattan	Bastia	Biarritz	Birżebbuġa	Bizerte	Bodrum	Canaries	Dubrovnik	Fažana	Larnaca	Madeira	Málaga	Melilla	Pantelleria	Rethymno
	0	0.244444	0.0923016	0.0876467	0.163203	0.202413	0.104762	0.140212	0.110758	0.245767	0.124162	0.161039	0.0714286	0.178525			0	0.454071	0.14653	0.326817	0.160365	0.491867	0.173173	0.185666	0.252378	0.487734	0.367052	0.316097	0.186082	0.276991			0	0.515687	0.173178	0.338366	0.228806	0.531887	0.202395	0.232661	0.275612	0.546156	0.387484	0.354755	0.19932	0.329537
	0.244444	0	0.231587	0.219945	0.352814	0.181333	0.307738	0.353086	0.308818	0.0386243	0.146384	0.157359	0.220635	0.342577			0.454071	0	0.402078	0.210751	0.495758	0.0654545	0.445462	0.545095	0.411835	0.0610101	0.114406	0.232756	0.313609	0.495623			0.515687	0	0.464004	0.304617	0.608484	0.192785	0.541424	0.649461	0.514759	0.0722085	0.185788	0.280958	0.383445	0.602496
	0.0923016	0.231587	0	0.13471	0.210606	0.186667	0.158889	0.167037	0.187531	0.220741	0.113765	0.153939	0.120873	0.253922			0.14653	0.402078	0	0.235397	0.144358	0.45368	0.103646	0.174443	0.156054	0.449351	0.298091	0.223677	0.116818	0.192881			0.173178	0.464004	0	0.271217	0.255331	0.490581	0.189706	0.24152	0.243968	0.500642	0.319062	0.27153	0.168097	0.318872
	0.0876467	0.219945	0.13471	0	0.212516	0.15687	0.149577	0.196028	0.140848	0.213768	0.153892	0.147101	0.101311	0.173316			0.326817	0.210751	0.235397	0	0.348037	0.263329	0.285691	0.384375	0.24754	0.259376	0.115435	0.0753384	0.161217	0.318841			0.338366	0.304617	0.271217	0	0.40779	0.306513	0.322479	0.431476	0.284806	0.336114	0.192374	0.165272	0.190407	0.362902
	0.163203	0.352814	0.210606	0.212516	0	0.316364	0.116414	0.133221	0.0994949	0.358754	0.25101	0.274242	0.18254	0.107932			0.160365	0.495758	0.144358	0.348037	0	0.556768	0.109689	0.118429	0.190814	0.550707	0.41324	0.325031	0.217796	0.208552			0.228806	0.608484	0.255331	0.40779	0	0.640372	0.15995	0.17825	0.215196	0.657254	0.483501	0.425269	0.284176	0.234826
	0.202413	0.181333	0.186667	0.15687	0.316364	0	0.256389	0.265037	0.246667	0.150519	0.155506	0.144848	0.161333	0.295529			0.491867	0.0654545	0.45368	0.263329	0.556768	0	0.504934	0.594613	0.464854	0.0242424	0.166045	0.280696	0.366575	0.555892			0.531887	0.192785	0.490581	0.306513	0.640372	0	0.566298	0.651006	0.526245	0.152458	0.227493	0.315866	0.400507	0.629566
	0.104762	0.307738	0.158889	0.149577	0.116414	0.256389	0	0.132407	0.0975309	0.310648	0.200463	0.206818	0.128373	0.154657			0.173173	0.445462	0.103646	0.285691	0.109689	0.504934	0	0.14122	0.116313	0.499728	0.355672	0.270351	0.165413	0.146141			0.202395	0.541424	0.189706	0.322479	0.15995	0.566298	0	0.193584	0.151792	0.588413	0.408274	0.340387	0.209383	0.212781
	0.140212	0.353086	0.167037	0.196028	0.133221	0.265037	0.132407	0	0.138272	0.343827	0.232099	0.259484	0.155203	0.178577			0.185666	0.545095	0.174443	0.384375	0.118429	0.594613	0.14122	0	0.204956	0.592593	0.452042	0.369106	0.259514	0.205948			0.232661	0.649461	0.24152	0.431476	0.17825	0.651006	0.193584	0	0.247236	0.685115	0.508145	0.451189	0.302383	0.272588
	0.110758	0.308818	0.187531	0.140848	0.0994949	0.246667	0.0975309	0.138272	0	0.311111	0.21358	0.233726	0.12328	0.116267			0.252378	0.411835	0.156054	0.24754	0.190814	0.464854	0.116313	0.204956	0	0.460813	0.319606	0.230222	0.198987	0.138738			0.275612	0.514759	0.243968	0.284806	0.215196	0.526245	0.151792	0.247236	0	0.556003	0.384402	0.32807	0.234081	0.181015
	0.245767	0.0386243	0.220741	0.213768	0.358754	0.150519	0.310648	0.343827	0.311111	0	0.147531	0.155724	0.221958	0.348802			0.487734	0.0610101	0.449351	0.259376	0.550707	0.0242424	0.499728	0.592593	0.460813	0	0.16115	0.276744	0.364555	0.550168			0.546156	0.0722085	0.500642	0.336114	0.657254	0.152458	0.588413	0.685115	0.556003	0	0.218483	0.317548	0.426808	0.65142
	0.124162	0.146384	0.113765	0.153892	0.25101	0.155506	0.200463	0.232099	0.21358	0.147531	0	0.0874299	0.122399	0.278359			0.367052	0.114406	0.298091	0.115435	0.41324	0.166045	0.355672	0.452042	0.319606	0.16115	0	0.132499	0.213181	0.406371			0.387484	0.185788	0.319062	0.192374	0.483501	0.227493	0.408274	0.508145	0.384402	0.218483	0	0.158745	0.24582	0.492566
	0.161039	0.157359	0.153939	0.147101	0.274242	0.144848	0.206818	0.259484	0.233726	0.155724	0.0874299	0	0.150433	0.279323			0.316097	0.232756	0.223677	0.0753384	0.325031	0.280696	0.270351	0.369106	0.230222	0.276744	0.132499	0	0.183196	0.308793			0.354755	0.280958	0.27153	0.165272	0.425269	0.315866	0.340387	0.451189	0.32807	0.317548	0.158745	0	0.237046	0.416382
	0.0714286	0.220635	0.120873	0.101311	0.18254	0.161333	0.128373	0.155203	0.12328	0.221958	0.122399	0.150433	0	0.187021			0.186082	0.313609	0.116818	0.161217	0.217796	0.366575	0.165413	0.259514	0.198987	0.364555	0.213181	0.183196	0	0.238904			0.19932	0.383445	0.168097	0.190407	0.284176	0.400507	0.209383	0.302383	0.234081	0.426808	0.24582	0.237046	0	0.303401
	0.178525	0.342577	0.253922	0.173316	0.107932	0.295529	0.154657	0.178577	0.116267	0.348802	0.278359	0.279323	0.187021	0			0.276991	0.495623	0.192881	0.318841	0.208552	0.555892	0.146141	0.205948	0.138738	0.550168	0.406371	0.308793	0.238904	0			0.329537	0.602496	0.318872	0.362902	0.234826	0.629566	0.212781	0.272588	0.181015	0.65142	0.492566	0.416382	0.303401	0
